# Supplementary material for: Design of Novel IRAK4 Inhibitors Using Molecular Docking, Dynamics Simulation and 3D-QSAR Studies
Source: Molecules. 2022 Sep 24;27(19):6307. doi: 10.3390/molecules27196307 (PMC9570937; doi:10.3390/molecules27196307)
Supplement: Supplementary file 1 [file molecules-27-06307-s001.zip]

Archive with 1 entries (1 files):
- molecules-1896744-supplementary.pdf
